# Supplementary material for: A Proteomic Approach Suggests Unbalanced Proteasome Functioning Induced by the Growth-Promoting Bacterium Kosakonia radicincitans in Arabidopsis
Source: Front Plant Sci. 2017 Apr 26;8:661. doi: 10.3389/fpls.2017.00661 (PMC5405128; doi:10.3389/fpls.2017.00661)
Supplement: TABLE S1 — The identification of protein spots. For MS/MS-based identifications, the Mascot protein score, observed peptide masses, peptide tolerance in ppm, missed cleavages, the Mascot peptide score and the respective de novo peptide sequences are given. [file Data_Sheet_1.XLSX]

## Sheet: Suppl Table 1
Supplementary Table 1: The identification of protein spots. For MS/MS-based identifications, the Mascot protein score, observed peptide masses, peptide tolerance in ppm, missed cleavages, the Mascot peptide score and the respective de novo peptide sequences are given.
Spot 516	gi|15233349	Mass:	98090	Score:	2728
	aconitate	hydratase	1	[Arabidopsis	thaliana]
	Query	Observed	Mr(expt)	Mr(calc)	ppm	Miss	Score	Peptide
	686	618.3608	617.3535	617.3537	-0.32	0	25	K.GFAVPK.E
	700	625.3701	624.3628	624.3635	-1.09	0	22	R.FAFLK.W
	853	355.7034	709.3922	709.3911	1.47	0	27	K.QIFFR.D
	948	374.7213	747.4281	747.4279	0.25	0	27	K.LPYSIR.I
	1037	389.7143	777.4140	777.4133	0.87	0	37	R.GTFANIR.I
	1090	402.2167	802.4188	802.4185	0.48	0	36	R.ELSLADR.A
	1115	407.7464	813.4783	813.4782	0.04	0	63	K.GPMLLGVK.A
	1143	415.7440	829.4735	829.4732	0.44	0	(54)	K.GPMLLGVK.A
	1260	859.4293	858.4220	858.4236	-1.83	0	21	R.DIWPSNK.E
	1353	448.7397	895.4649	895.4651	-0.16	0	27	K.ATYEAITK.G
	1354	898.4463	897.4390	897.4378	1.30	0	24	K.SFTCTLR.F
	1381	457.7875	913.5605	913.5596	0.96	0	70	R.ILLESAIR.N
	1431	491.2575	980.5004	980.5001	0.26	0	(73)	K.LSVFDAAMK.Y
	1437	491.2724	980.5302	980.5291	1.15	0	44	K.TVHIPTGEK.L
	1450	499.2553	996.4960	996.4950	0.95	0	78	K.LSVFDAAMK.Y
	1519	527.2365	1052.4585	1052.4597	-1.13	0	36	R.NCDEFQVK.S
	1576	368.8848	1103.6326	1103.6339	-1.17	1	49	R.IDKLPYSIR.I
	1614	558.8176	1115.6207	1115.6187	1.83	0	92	K.TSLAPGSGVVTK.Y
	1721	592.8436	1183.6727	1183.6713	1.19	1	51	K.QVEIPFKPAR.V
	1739	601.8068	1201.5990	1201.5979	0.91	0	77	K.ILDWENTSPK.Q
	1751	604.7794	1207.5442	1207.5444	-0.15	0	(56)	K.FVEFHGEGMR.E
	1766	612.7772	1223.5398	1223.5394	0.34	0	62	K.FVEFHGEGMR.E
	1813	429.8561	1286.5464	1286.5462	0.18	0	45	K.ADWHSCLDNR.V
	1826	648.3160	1294.6175	1294.6162	0.99	0	(63)	K.GMTMSPPGPHGVK.D
	1842	656.3118	1310.6091	1310.6111	-1.53	0	64	K.GMTMSPPGPHGVK.D
	1844	656.3126	1310.6106	1310.6111	-0.42	0	(45)	K.GMTMSPPGPHGVK.D
	1865	666.2960	1330.5774	1330.5751	1.75	0	81	K.MFVDYSEPESK.T
	1886	674.2924	1346.5702	1346.5700	0.13	0	(73)	K.MFVDYSEPESK.T
	1929	691.3442	1380.6739	1380.6714	1.81	0	73	K.STYIHEPPYFK.G
	1989	750.3551	1498.6957	1498.6973	-1.10	0	(86)	R.SDDTVSMIEAYLR.A
	2026	758.3549	1514.6952	1514.6923	1.95	0	89	R.SDDTVSMIEAYLR.A
	2052	771.9220	1541.8295	1541.8276	1.25	1	55	K.ACDLGLEVKPWIK.T
	2082	781.9258	1561.8370	1561.8360	0.61	0	72	R.SNLVGMGIIPLCFK.A
	2096	784.3973	1566.7801	1566.7791	0.68	0	(59)	K.AVEFNFNGTTAQLR.H
	2099	784.8866	1567.7586	1567.7631	-2.86	0	100	K.AVEFNFNGTTAQLR.H
	2111	789.9228	1577.8310	1577.8309	0.04	0	(61)	R.SNLVGMGIIPLCFK.A
	2172	835.9677	1669.9208	1669.9225	-1.04	2	71	K.KACDLGLEVKPWIK.T
	2209	883.4125	1764.8104	1764.8101	0.21	0	(102)	R.SENAVQANMELEFQR.N
	2213	889.4562	1776.8979	1776.8968	0.63	0	(122)	K.EVAEVVQSSVLPDMFK.A
	2222	889.9456	1777.8767	1777.8808	-2.32	0	(77)	K.EVAEVVQSSVLPDMFK.A
	2230	891.4106	1780.8067	1780.8050	0.94	0	121	R.SENAVQANMELEFQR.N
	2242	897.4545	1792.8945	1792.8917	1.54	0	127	K.EVAEVVQSSVLPDMFK.A
	2320	940.9752	1879.9359	1879.9384	-1.32	0	(79)	R.DGMTATDLVLTVTQMLR.K
	2322	940.9783	1879.9420	1879.9384	1.92	0	(74)	R.DGMTATDLVLTVTQMLR.K
	2330	948.9707	1895.9268	1895.9333	-3.41	0	120	R.DGMTATDLVLTVTQMLR.K
	2398	1059.5600	2117.1054	2117.1013	1.94	0	(79)	R.VLLQDFTGVPAVVDLACMR.D
	2406	1067.5548	2133.0951	2133.0963	-0.54	0	102	R.VLLQDFTGVPAVVDLACMR.D
	2423	717.3821	2149.1246	2149.1235	0.50	1	(39)	K.LRDGMTATDLVLTVTQMLR.K
	2425	717.3832	2149.1278	2149.1235	2.00	1	(55)	K.LRDGMTATDLVLTVTQMLR.K
	2433	722.7130	2165.1173	2165.1184	-0.53	1	76	K.LRDGMTATDLVLTVTQMLR.K
	2588	1149.6447	2297.2749	2297.2744	0.25	0	132	K.INPLVPVDLVIDHSVQVDVAR.S
	2665	1192.0545	2382.0944	2382.0950	-0.27	0	91	K.GNSMWNQLSVASGTLYEWDPK.S
	2673	1200.0543	2398.0941	2398.0900	1.71	0	(88)	K.GNSMWNQLSVASGTLYEWDPK.S
	2699	1262.1109	2522.2072	2522.2077	-0.21	1	71	K.ALEKPDGGEFGNYYSLPALNDPR.I
	2711	1262.6020	2523.1895	2523.1873	0.90	0	90	K.TVYSSCLELNLEDVEPCVSGPK.R
	2762	916.1112	2745.3117	2745.3068	1.76	0	51	K.DAYCLLNFGDSITTDHISPAGSIHK.D
	3015	1043.8448	3128.5125	3128.5100	0.82	0	(23)	R.ATIANMSPEYGATMGFFPVDHVTLQYLR.L
	3018	783.3834	3129.5045	3129.4940	3.37	0	(22)	R.ATIANMSPEYGATMGFFPVDHVTLQYLR.L
	3027	1049.1731	3144.4975	3144.5049	-2.36	0	(33)	R.ATIANMSPEYGATMGFFPVDHVTLQYLR.L
	3034	787.1348	3144.5100	3144.5049	1.61	0	40	R.ATIANMSPEYGATMGFFPVDHVTLQYLR.L
	3039	1054.5046	3160.4919	3160.4998	-2.49	0	(40)	R.ATIANMSPEYGATMGFFPVDHVTLQYLR.L
	3056	1069.2190	3204.6351	3204.6291	1.88	0	(54)	K.WGSNAFHNMLVVPPGSGIVHQVNLEYLAR.V
	3057	802.4126	3205.6211	3205.6131	2.51	0	(24)	K.WGSNAFHNMLVVPPGSGIVHQVNLEYLAR.V
	3059	1069.5498	3205.6276	3205.6131	4.51	0	75	K.WGSNAFHNMLVVPPGSGIVHQVNLEYLAR.V
	3066	1074.5494	3220.6263	3220.6240	0.72	0	(39)	K.WGSNAFHNMLVVPPGSGIVHQVNLEYLAR.V
	3223	1439.0582	4314.1527	4314.1391	3.15	1	119	K.AGEDAETLGLTGQELYTIELPNNVSEIKPGQDVTVVTNNGK.S
	3224	1439.3853	4315.1341	4315.1231	2.55	1	(116)	K.AGEDAETLGLTGQELYTIELPNNVSEIKPGQDVTVVTNNGK.S
	gi|6056373	Mass:	94185	Score:	2272
	elongation	factor	EF-2	[Arabidopsis	thaliana]
	Query	Observed	Mr(expt)	Mr(calc)	ppm	Miss	Score	Peptide
	930	372.6949	743.3753	743.3755	-0.28	0	34	R.FFAFGR.V
	1160	417.7318	833.4490	833.4469	2.51	0	29	R.TVIWMGK.R
	1223	426.2164	850.4183	850.4185	-0.16	0	28	K.FTADELR.R
	1345	445.7583	889.5021	889.5022	-0.11	0	35	K.FSVSPVVR.V
	1361	453.7370	905.4595	905.4607	-1.28	0	40	K.SDPVVSFR.E
	1409	478.2703	954.5260	954.5247	1.39	0	26	R.GGGQVIPTAR.R
	1456	501.7846	1001.5546	1001.5546	0.04	0	35	R.PGTPLYNIK.A
	1460	504.2666	1006.5186	1006.5196	-0.97	1	36	K.FTADELRR.I
	1489	520.3346	1038.6546	1038.6550	-0.34	1	37	R.IRPVLTVNK.M
	1529	532.2918	1062.5691	1062.5709	-1.78	0	53	K.GVQYLNEIK.D
	1569	547.3160	1092.6174	1092.6179	-0.44	0	60	R.VIYASQITAK.P
	1665	573.2660	1144.5175	1144.5182	-0.67	0	61	K.EGPLAEENMR.G
	1682	581.2635	1160.5124	1160.5132	-0.63	0	(54)	K.EGPLAEENMR.G
	1760	609.8133	1217.6120	1217.6114	0.50	0	(51)	R.IMGPNYIPGEK.K
	1777	617.8107	1233.6068	1233.6063	0.40	0	56	R.IMGPNYIPGEK.K
	1788	625.3665	1248.7184	1248.7190	-0.45	1	56	R.RVIYASQITAK.P
	1821	647.8272	1293.6399	1293.6354	3.54	0	61	K.DSVVAGFQWASK.E
	1837	654.3292	1306.6438	1306.6452	-1.11	0	(81)	R.NMSVIAHVDHGK.S
	1859	662.3274	1322.6403	1322.6401	0.15	0	83	R.NMSVIAHVDHGK.S
	1881	673.8916	1345.7686	1345.7718	-2.36	1	63	R.VIYASQITAKPR.L
	1949	701.3485	1400.6825	1400.6799	1.87	0	53	R.GFVQFCYEPIK.Q
	1966	726.8499	1451.6853	1451.6834	1.31	0	86	R.LWGENFFDPATR.K
	2000	751.8443	1501.6741	1501.6718	1.49	0	135	R.PMEEGLAEAIDDGR.I
	2007	501.6328	1501.8766	1501.8729	2.49	2	67	R.RVIYASQITAKPR.L
	2017	755.3619	1508.7092	1508.7068	1.58	1	54	K.EAMTPLSEFEDKL.-
	2033	759.8402	1517.6658	1517.6668	-0.61	0	(127)	R.PMEEGLAEAIDDGR.I
	2042	763.3592	1524.7038	1524.7018	1.31	1	(45)	K.EAMTPLSEFEDKL.-
	2044	511.5987	1531.7743	1531.7738	0.31	2	(30)	K.NDEKELMGKPLMK.R
	2061	516.9302	1547.7688	1547.7687	0.05	2	(29)	K.NDEKELMGKPLMK.R
	2064	516.9314	1547.7725	1547.7687	2.45	2	(21)	K.NDEKELMGKPLMK.R
	2085	782.8875	1563.7604	1563.7636	-2.08	2	50	K.NDEKELMGKPLMK.R
	2090	784.3686	1566.7226	1566.7236	-0.59	0	64	K.DLQDDFMGGAEIIK.S
	2136	811.3902	1620.7659	1620.7640	1.18	0	(63)	R.NCDPNGPLMLYVSK.M
	2146	817.9263	1633.8380	1633.8351	1.77	1	81	K.ILAEEFGWDKDLAK.K
	2151	819.3877	1636.7609	1636.7589	1.22	0	66	R.NCDPNGPLMLYVSK.M
	2259	900.4707	1798.9269	1798.9254	0.82	0	107	K.AYLPVVESFGFSSQLR.A
	2273	904.4700	1806.9254	1806.9224	1.67	1	100	K.NATLTNEKEVDAHPIR.A
	2298	926.9320	1851.8494	1851.8448	2.48	0	86	K.STGISLYYEMTDESLK.S
	2384	1040.5035	2078.9924	2078.9909	0.73	0	105	R.VENLYEGPLDDQYANAIR.N
	2393	706.0264	2115.0573	2115.0571	0.09	1	31	R.GHVFEEMQRPGTPLYNIK.A
	2401	711.3591	2131.0555	2131.0520	1.64	1	(20)	R.GHVFEEMQRPGTPLYNIK.A
	2533	568.7959	2271.1546	2271.1582	-1.62	2	42	K.RGHVFEEMQRPGTPLYNIK.A
	2557	572.7958	2287.1542	2287.1532	0.47	2	(27)	K.RGHVFEEMQRPGTPLYNIK.A
	2580	766.6847	2297.0323	2297.0304	0.84	1	45	R.LYMEARPMEEGLAEAIDDGR.I
	2637	780.4048	2338.1927	2338.1957	-1.31	1	34	K.GVQYLNEIKDSVVAGFQWASK.E
	2677	800.3925	2398.1556	2398.1553	0.14	1	51	R.YRVENLYEGPLDDQYANAIR.N
	2829	941.1348	2820.3826	2820.3786	1.42	1	(82)	K.RQETVEDVPCGNTVAMVGLDQFITK.N
	2831	946.4659	2836.3758	2836.3735	0.79	1	93	K.RQETVEDVPCGNTVAMVGLDQFITK.N
	2857	974.1611	2919.4616	2919.4576	1.38	0	60	R.VIENANVIMATYEDPLLGDVQVYPEK.G
	2873	979.4922	2935.4548	2935.4525	0.80	0	(48)	R.VIENANVIMATYEDPLLGDVQVYPEK.G
	2880	983.1889	2946.5450	2946.5412	1.29	0	41	R.LLEPVYMVEIQAPEGALGGIYSVLNQK.R
	3081	814.6594	3254.6086	3254.5926	4.91	0	26	R.VMQTWLPASTALLEMMIFHLPSPHTAQR.Y
Spot 555
	gi|1495251	Mass:	91560	Score:	3080
	heat-shock	protein	[Arabidopsis	thaliana]
	Query	Observed	Mr(expt)	Mr(calc)	ppm	Miss	Score	Peptide
	1069	385.7138	769.4131	769.4123	1.10	0	26	K.ALTFYR.S
	1144	406.2371	810.4597	810.4599	-0.30	0	37	K.GNPIPSVK.A
	1295	435.7377	869.4609	869.4607	0.25	0	63	K.VGDPVEVR.Y
	1421	477.7692	953.5238	953.5222	1.63	0	48	K.ILTEFFGK.E
	1429	479.7594	957.5041	957.5032	0.99	0	56	K.ILSHAFDR.S
	1456	499.7849	997.5553	997.5556	-0.34	1	25	K.KVGDPVEVR.Y
	1553	367.8576	1100.5510	1100.5502	0.71	0	47	K.FDHIELAEK.Q
	1591	560.2757	1118.5368	1118.5356	1.02	0	66	R.QFSDPELQR.D
	1592	560.7660	1119.5175	1119.5196	-1.90	0	(27)	R.QFSDPELQR.D
	1633	569.7640	1137.5135	1137.5124	0.92	0	57	K.EFEMALQDR.V
	1652	577.7614	1153.5082	1153.5074	0.69	0	(56)	K.EFEMALQDR.V
	1670	584.7577	1167.5008	1167.5012	-0.34	0	58	R.TMNASECVSR.G
	1696	624.8466	1247.6786	1247.6761	1.98	0	86	K.YATPALLSADVK.S
	1718	646.3540	1290.6934	1290.6940	-0.50	2	39	K.FCRPIMTKPK.P
	1759	665.8351	1329.6556	1329.6525	2.34	0	81	R.GIDVVLNDESNR.E
	1774	673.8065	1345.5985	1345.5972	0.95	0	87	K.NAVESYVYDMR.N
	1782	681.8036	1361.5926	1361.5921	0.33	0	(76)	K.NAVESYVYDMR.N
	1824	714.8733	1427.7320	1427.7296	1.66	0	74	K.ISTYTIGPFQSSK.G
	1857	737.8543	1473.6940	1473.6922	1.25	1	65	R.KNAVESYVYDMR.N
	1881	745.8527	1489.6909	1489.6871	2.55	1	(55)	R.KNAVESYVYDMR.N
	1896	748.8663	1495.7180	1495.7163	1.12	0	(108)	R.FIGTAGAASTMMNPK.N
	1903	752.4253	1502.8361	1502.8344	1.13	0	105	K.TNVPLSELVYGALK.T
	1920	756.8626	1511.7106	1511.7112	-0.43	0	(99)	R.FIGTAGAASTMMNPK.N
	1922	756.8634	1511.7122	1511.7112	0.64	0	119	R.FIGTAGAASTMMNPK.N
	1928	506.6317	1516.8732	1516.8725	0.43	0	80	R.AVLDAATIAGLHPLR.L
	1950	764.8619	1527.7092	1527.7061	2.00	0	(102)	R.FIGTAGAASTMMNPK.N
	1968	776.8765	1551.7385	1551.7358	1.76	0	95	R.DFDEVLFNHFAAK.F
	1976	783.3858	1564.7570	1564.7555	0.94	1	89	K.AVEKEFEMALQDR.V
	1989	791.3829	1580.7512	1580.7504	0.49	1	(80)	K.AVEKEFEMALQDR.V
	2003	797.4097	1592.8048	1592.8055	-0.38	0	72	R.GCALQCAILSPTFK.V
	2004	801.9016	1601.7886	1601.7871	0.93	0	44	K.VLNECVEAEAWLR.G
	2008	802.4169	1602.8193	1602.8141	3.26	0	83	R.EEFEEISIPILER.V
	2012	816.4721	1630.9297	1630.9294	0.16	1	103	K.KTNVPLSELVYGALK.T
	2030	558.6657	1672.9752	1672.9736	0.91	1	56	R.RAVLDAATIAGLHPLR.L
	2056	879.9307	1757.8468	1757.8407	3.50	0	79	R.GSVIDQLGYCINSYR.E
	2062	880.4656	1758.9167	1758.9152	0.87	1	62	K.REEFEEISIPILER.V
	2070	882.9811	1763.9476	1763.9458	1.07	0	107	R.LIHETTATALAYGIYK.T
	2108	900.9394	1799.8642	1799.8620	1.24	0	(55)	R.AFTPTQVMGMMLSNLK.G
	2109	900.9395	1799.8645	1799.8620	1.38	0	(69)	R.AFTPTQVMGMMLSNLK.G
	2118	908.9359	1815.8573	1815.8569	0.20	0	88	R.AFTPTQVMGMMLSNLK.G
	2181	658.3254	1971.9545	1971.9580	-1.81	1	50	K.RAFTPTQVMGMMLSNLK.G
	2195	1011.4336	2020.8526	2020.8466	2.97	0	134	K.ASAEAAPASGDCDVNMQDAK.D
	2203	1019.4294	2036.8443	2036.8415	1.38	0	(104)	K.ASAEAAPASGDCDVNMQDAK.D
	2222	1071.0540	2140.0934	2140.0908	1.21	0	72	K.VLSANPLAPLNIECLMDEK.D
	2226	1079.5475	2157.0804	2157.0697	4.98	0	(45)	K.VLSANPLAPLNIECLMDEK.D
	2229	1102.5271	2203.0397	2203.0505	-4.93	0	(68)	K.GAASEAQNGGAENQQSTIVFPK.G
	2231	1103.0225	2204.0304	2204.0345	-1.90	0	(111)	K.GAASEAQNGGAENQQSTIVFPK.G
	2233	1103.0232	2204.0319	2204.0345	-1.19	0	(98)	K.GAASEAQNGGAENQQSTIVFPK.G
	2237	1103.0274	2204.0402	2204.0345	2.56	0	122	K.GAASEAQNGGAENQQSTIVFPK.G
	2264	1109.4558	2216.8970	2216.9015	-2.06	0	112	K.SEPEQPASGEPMETENPAGGST.-
	2436	781.3938	2341.1596	2341.1584	0.53	0	(85)	K.ALSDAGLTVEDVHMVEVIGSGSR.V
	2454	786.7259	2357.1559	2357.1533	1.11	0	86	K.ALSDAGLTVEDVHMVEVIGSGSR.V
	2508	866.1016	2595.2831	2595.2825	0.21	0	54	K.NLNTAVVDCCIGIPVYFTDLQR.R
	2519	1319.6461	2637.2777	2637.2751	0.98	0	121	K.SFPFSVTEGPDGYPLIHANYLGEK.R
	2615	945.5044	2833.4914	2833.4960	-1.66	0	41	R.LNLHGIVSVESATLLEEEEVEVPVTK.E
	2623	947.0832	2838.2279	2838.2349	-2.47	1	(25)	K.DTSDATSTDNGVPESAEKPVQMETDSK.A
	2624	947.4160	2839.2263	2839.2189	2.60	1	88	K.DTSDATSTDNGVPESAEKPVQMETDSK.A
	2626	947.7435	2840.2088	2840.2029	2.06	1	(74)	K.DTSDATSTDNGVPESAEKPVQMETDSK.A
	2627	952.4157	2854.2253	2854.2298	-1.60	1	(41)	K.DTSDATSTDNGVPESAEKPVQMETDSK.A
	2629	952.7478	2855.2215	2855.2138	2.67	1	(45)	K.DTSDATSTDNGVPESAEKPVQMETDSK.A
	2631	952.7481	2855.2226	2855.2138	3.05	1	(85)	K.DTSDATSTDNGVPESAEKPVQMETDSK.A
	2803	1030.4291	3088.2654	3088.2687	-1.06	1	104	K.GGEQADEGKSEPEQPASGEPMETENPAGGST.-
Spot 693
	gi|15242459	Mass:	72946	Score:	1538
	mitochondrial	HSO70	2	[Arabidopsis	thaliana]
	Query	Observed	Mr(expt)	Mr(calc)	ppm	Miss	Score	Peptide
	1406	429.2643	856.5140	856.5130	1.10	0	44	K.VQQITIR.S
	1497	474.2555	946.4964	946.4971	-0.80	0	53	K.TTEGIDLAK.D
	1530	491.2480	980.4814	980.4814	-0.08	0	32	K.ETAEAYLGK.S
	1536	492.7900	983.5655	983.5651	0.39	0	54	K.GELLVGTPAK.R
	1554	501.2803	1000.5461	1000.5454	0.66	0	54	K.HFNITLTR.S
	1679	565.7886	1129.5627	1129.5615	1.10	0	59	K.EIEDAVADLR.S
	1719	582.8170	1163.6194	1163.6187	0.66	0	48	R.TTPSVVAFNTK.G
	1736	595.8436	1189.6726	1189.6707	1.66	0	91	K.VQSIVAEIFGK.S
	1769	618.2903	1234.5661	1234.5677	-1.28	0	63	R.SASSGDDLNEIK.A
	1770	618.2914	1234.5682	1234.5677	0.43	0	72	R.SSGGLSEDDIQK.M
	1778	620.8153	1239.6160	1239.6169	-0.70	1	55	K.MKETAEAYLGK.S
	1788	628.8131	1255.6116	1255.6118	-0.12	1	(53)	K.MKETAEAYLGK.S
	1867	678.3387	1354.6629	1354.6616	0.97	0	106	K.NTADTTIYSIEK.S
	1889	457.5869	1369.7387	1369.7354	2.44	0	32	R.FETLVNHLIER.T
	1928	709.3677	1416.7209	1416.7209	0.04	0	63	R.QAVTNPTNTVSGTK.R
	1930	709.3717	1416.7289	1416.7283	0.43	0	(81)	K.EVDEVLLVGGMTR.V
	1933	709.8592	1417.7039	1417.7049	-0.71	0	(40)	R.QAVTNPTNTVSGTK.R
	1947	717.3691	1432.7236	1432.7232	0.29	0	94	K.EVDEVLLVGGMTR.V
	2020	775.9016	1549.7887	1549.7889	-0.11	0	46	K.AVVTVPAYFNDAQR.Q
	2054	805.4525	1608.8904	1608.8875	1.79	0	53	K.LLGEFDLVGIPPSPR.G
	2060	538.6303	1612.8691	1612.8685	0.35	1	50	R.SRFETLVNHLIER.T
	2145	598.6422	1792.9047	1792.9029	0.99	0	(22)	R.IINEPTAAALSYGMTNK.E
	2159	905.4573	1808.9001	1808.8978	1.28	0	114	R.IINEPTAAALSYGMTNK.E
	2161	911.4567	1820.8989	1820.9017	-1.54	0	108	K.SQVFSTAADNQTQVGIR.V
	2223	970.0090	1938.0034	1937.9993	2.13	0	(100)	K.GVNPDEAVAMGAALQGGILR.G
	2236	978.0066	1953.9987	1953.9942	2.29	0	165	K.GVNPDEAVAMGAALQGGILR.G
	2631	954.8030	2861.3872	2861.3984	-3.92	0	46	R.APNGDAWVEANGQQYSPSQIGAFILTK.M
	2633	955.1340	2862.3802	2862.3824	-0.79	0	(44)	R.APNGDAWVEANGQQYSPSQIGAFILTK.M
	2890	852.1260	3404.4748	3404.4699	1.43	1	(29)	K.IGEHMSGGSGGGSAPGGGSEGGSDQAPEAEYEEVKK.-
	2902	856.1238	3420.4660	3420.4648	0.36	1	39	K.IGEHMSGGSGGGSAPGGGSEGGSDQAPEAEYEEVKK.-
Spot 972
	gi|15226573	Mass:	65464	Score:	2419
	Ferredoxin--nitrite	reductase	[Arabidopsis	thaliana]
	Query	Observed	Mr(expt)	Mr(calc)	ppm	Miss	Score	Peptide
	960	670.4253	669.4181	669.4174	1.06	0	32	R.LVSVPR.P
	1207	388.2089	774.4032	774.4024	0.96	0	51	K.EFGAVPR.E
	1269	411.2299	820.4453	820.4443	1.25	0	40	K.AVLEAYR.D
	1285	411.2479	820.4812	820.4807	0.63	0	61	R.YLASVIR.K
	1332	420.2369	838.4592	838.4589	0.40	0	64	K.DGFFILK.E
	1537	464.7611	927.5076	927.5079	-0.37	0	36	K.WLGLFHR.R
	1608	518.8343	1035.6540	1035.6553	-1.24	1	42	R.LVSVPRPIR.M
	1630	534.2316	1066.4486	1066.4488	-0.18	0	51	K.SMEELDSEK.S
	1637	534.2627	1066.5109	1066.5084	2.35	0	60	R.DYFGVNPQK.Q
	1696	574.8058	1147.5971	1147.5947	2.08	0	(23)	R.FSPEPSILMK.G
	1713	582.8029	1163.5912	1163.5896	1.35	0	51	R.FSPEPSILMK.G
	1732	591.2936	1180.5727	1180.5724	0.22	0	94	R.LADTYGSGELR.L
	1755	612.3119	1222.6093	1222.6095	-0.14	1	63	R.RDYFGVNPQK.Q
	1775	623.3264	1244.6382	1244.6361	1.71	0	83	K.LPNGVTTSAQTR.Y
	1804	638.7968	1275.5791	1275.5765	2.04	0	(84)	R.LQADDMDELAR.L
	1825	639.8884	1277.7623	1277.7595	2.20	0	72	R.GVVLPDVPEILK.G
	1846	644.8624	1287.7103	1287.7074	2.21	0	77	K.TEALLQEPFLK.N
	1855	646.7938	1291.5730	1291.5714	1.19	0	99	R.LQADDMDELAR.L
	1901	659.8353	1317.6560	1317.6565	-0.33	0	89	R.IGSDSHIGEIYK.K
	1946	679.2878	1356.5611	1356.5616	-0.38	0	105	K.YGEDGCADVTTR.Q
	1971	697.3557	1392.6968	1392.6959	0.68	0	(91)	K.LFMENGIEELAK.K
	1976	697.8472	1393.6799	1393.6799	-0.01	0	95	K.LFMENGIEELAK.K
	1983	705.3549	1408.6953	1408.6908	3.21	0	(71)	K.LFMENGIEELAK.K
	1990	705.8466	1409.6787	1409.6748	2.80	0	(77)	K.LFMENGIEELAK.K
	2019	723.8833	1445.7520	1445.7514	0.43	1	79	R.IGSDSHIGEIYKK.G
	2061	743.3350	1484.6555	1484.6566	-0.72	1	109	R.KYGEDGCADVTTR.Q
	2072	743.4217	1484.8289	1484.8311	-1.47	1	(47)	R.LKLPNGVTTSAQTR.Y
	2077	743.9140	1485.8134	1485.8151	-1.17	1	74	R.LKLPNGVTTSAQTR.Y
	2130	765.4124	1528.8103	1528.8079	1.59	0	82	R.FGFNLLVGGFFSPK.R
	2140	768.9838	1535.9531	1535.9538	-0.49	0	95	R.VTELVPLVAEILIK.E
	2194	797.9391	1593.8636	1593.8627	0.52	0	78	K.QEGLSFVGLHVPVGR.L
	2239	562.6444	1684.9112	1684.9090	1.35	1	70	R.FGFNLLVGGFFSPKR.C
	2248	848.4152	1694.8158	1694.8160	-0.12	0	(105)	R.MMWLIDELGVEGFR.T
	2253	571.2783	1710.8130	1710.8109	1.20	0	(48)	R.MMWLIDELGVEGFR.T
	2255	856.4147	1710.8148	1710.8109	2.24	0	117	R.MMWLIDELGVEGFR.T
	2260	859.9200	1717.8254	1717.8271	-1.02	1	117	R.GEEGKPVEGADVYVGGR.I
	2285	864.4112	1726.8079	1726.8059	1.16	0	(114)	R.MMWLIDELGVEGFR.T
	2360	899.5020	1796.9895	1796.9884	0.63	0	97	R.LTVEQNIIIPNVETSK.T
	2371	902.9665	1803.9185	1803.9149	2.00	0	123	K.GLASVGLTSLQSGMDNVR.N
	2380	903.4580	1804.9015	1804.8989	1.42	0	(101)	K.GLASVGLTSLQSGMDNVR.N
	2396	910.9634	1819.9123	1819.9098	1.34	0	(121)	K.GLASVGLTSLQSGMDNVR.N
	2401	911.4564	1820.8983	1820.8938	2.46	0	(116)	K.GLASVGLTSLQSGMDNVR.N
	2706	882.1226	2643.3460	2643.3446	0.54	1	(51)	R.DYFGVNPQKQEGLSFVGLHVPVGR.L
	2708	661.8453	2643.3523	2643.3446	2.92	1	56	R.DYFGVNPQKQEGLSFVGLHVPVGR.L
	2897	834.6583	3334.6039	3334.6015	0.71	1	(36)	R.KWNVCVVGTHDLYEHPHINDLAYMPANK.D
	2947	838.6564	3350.5966	3350.5965	0.04	1	(37)	R.KWNVCVVGTHDLYEHPHINDLAYMPANK.D
	2957	1118.2063	3351.5972	3351.5805	4.99	1	57	R.KWNVCVVGTHDLYEHPHINDLAYMPANK.D
Spot 1491
	gi|15231715	Mass:	38516	Score:	1315
	fructose-bisphosphate	aldolase,	class	I	[Arabidopsis	thaliana]
	Query	Observed	Mr(expt)	Mr(calc)	ppm	Miss	Score	Peptide
	1286	424.2687	846.5229	846.5215	1.65	0	39	K.LFVDILK.E
	1544	510.7776	1019.5406	1019.5400	0.60	0	76	K.AAQEALYVR.C
	1557	523.2773	1044.5400	1044.5386	1.32	0	(25)	R.NLNAMNQLK.T
	1587	531.2743	1060.5340	1060.5335	0.51	0	31	R.NLNAMNQLK.T
	1689	577.7886	1153.5626	1153.5615	0.99	0	83	K.ANSEATLGTYK.G
	1752	598.8174	1195.6202	1195.6197	0.39	0	93	K.LGDGAAESLHVK.D
	1859	666.8553	1331.6960	1331.6933	2.08	0	91	K.GILAADESTGTIGK.R
	1863	668.8638	1335.7131	1335.7147	-1.15	0	84	K.VSPEVIAEHTVR.A
	1960	729.8808	1457.7470	1457.7474	-0.28	0	85	R.LASINVENVETNR.R
	2051	807.9311	1613.8476	1613.8485	-0.53	1	47	K.RLASINVENVETNR.R
	2056	807.9333	1613.8521	1613.8485	2.26	1	32	R.LASINVENVETNRR.N
	2130	875.9549	1749.8952	1749.8937	0.85	0	93	K.FADELIANAAYIGTPGK.G
	2349	1112.0248	2222.0350	2222.0352	-0.06	0	101	K.IGENEPSEHSIHENAYGLAR.Y
	2402	1132.0416	2262.0687	2262.0612	3.30	0	114	K.GTVELAGTDGETTTQGLDGLGDR.C
	2521	1165.1050	2328.1954	2328.1961	-0.32	0	143	R.TVPAAVPAIVFLSGGQSEEEATR.N
	2588	869.0910	2604.2510	2604.2515	-0.19	1	94	K.VDKGTVELAGTDGETTTQGLDGLGDR.C
	2695	714.8794	2855.4886	2855.4851	1.22	1	(56)	K.ALSDHHVLLEGTLLKPNMVTPGSDSPK.V
	2699	718.8773	2871.4799	2871.4800	-0.04	1	61	K.ALSDHHVLLEGTLLKPNMVTPGSDSPK.V
	2904	1050.5434	3148.6083	3148.6114	-0.99	0	(32)	R.YAVICQENGLVPIVEPEILVDGSHDIQK.C
	2907	1050.8770	3149.6091	3149.5954	4.34	0	51	R.YAVICQENGLVPIVEPEILVDGSHDIQK.C
Spot 1619
	gi|30687350	Mass:	24186	Score:	972
	Elongation	factor	1-beta	2	[Arabidopsis	thaliana]
	Query	Observed	Mr(expt)	Mr(calc)	ppm	Miss	Score	Peptide
	1377	423.7573	845.5000	845.5011	-1.24	0	36	K.VYAAVPVK.P
	1525	473.2911	944.5677	944.5695	-1.86	0	70	K.LVPVGYGIK.K
	1578	485.2546	968.4946	968.4927	2.00	0	48	K.SVEEHLAGK.T
	1840	641.3289	1280.6433	1280.6401	2.52	0	77	K.WYESVASQLAK.S
	1843	641.8224	1281.6302	1281.6241	4.81	0	(65)	K.WYESVASQLAK.S
	1924	689.8468	1377.6790	1377.6751	2.79	0	82	R.GVEMPGLFWGASK.L
	1942	697.8430	1393.6715	1393.6700	1.07	0	(77)	R.GVEMPGLFWGASK.L
	2090	766.8848	1531.7551	1531.7518	2.12	0	101	M.AVTFSDLHTEEGVK.S
	2125	770.3819	1538.7493	1538.7464	1.83	0	113	K.TYISGDQLSVDDVK.V
	2290	930.9973	1859.9801	1859.9781	1.05	1	80	K.VYAAVPVKPSDAFPNASK.W
	2387	998.4565	1994.8984	1994.8965	0.92	1	(77)	K.SSVLMDVKPWDDETDMK.K
	2397	1006.4540	2010.8935	2010.8914	1.01	1	(56)	K.SSVLMDVKPWDDETDMK.K
	2404	1006.4552	2010.8959	2010.8914	2.23	1	86	K.SSVLMDVKPWDDETDMK.K
	2426	1014.4519	2026.8893	2026.8864	1.43	1	(81)	K.SSVLMDVKPWDDETDMK.K
	2469	708.6719	2122.9939	2122.9915	1.16	2	(45)	K.SSVLMDVKPWDDETDMKK.L
	2472	1070.5002	2138.9859	2138.9864	-0.26	2	(74)	K.SSVLMDVKPWDDETDMKK.L
	2481	714.0039	2138.9898	2138.9864	1.61	2	(25)	K.SSVLMDVKPWDDETDMKK.L
	2487	1078.4993	2154.9841	2154.9813	1.31	2	80	K.SSVLMDVKPWDDETDMKK.L
	3116	1390.6016	4168.7829	4168.7702	3.05	0	83	K.AVGVQFGGSAAAAPAVEAEAPAAAADDDDDMDLFGDETEEEK.K
	3124	1427.6329	4279.8769	4279.8863	-2.18	1	116	K.AVGVQFGGSAAAAPAVEAEAPAAAADDDDDMDLFGDETEEEKK.A
	3128	1427.9681	4280.8824	4280.8703	2.82	1	(37)	K.AVGVQFGGSAAAAPAVEAEAPAAAADDDDDMDLFGDETEEEKK.A
	3130	1074.9787	4295.8856	4295.8812	1.03	1	(74)	K.AVGVQFGGSAAAAPAVEAEAPAAAADDDDDMDLFGDETEEEKK.A
	3132	1075.2287	4296.8857	4296.8652	4.76	1	(69)	K.AVGVQFGGSAAAAPAVEAEAPAAAADDDDDMDLFGDETEEEKK.A
Spot 1670
	gi|3193303	Mass:	27925	Score:	763
	T14P8.5	[Arabidopsis	thaliana]
	Query	Observed	Mr(expt)	Mr(calc)	ppm	Miss	Score	Peptide
	1135	351.2008	700.3871	700.3868	0.53	0	29	K.INIGER.S
	1585	512.2810	1022.5474	1022.5470	0.38	0	46	R.SIFCIIEK.A
	1660	365.8941	1094.6604	1094.6600	0.36	2	26	R.VKKPPHYVK.V
	1745	610.3692	1218.7239	1218.7224	1.28	0	112	K.IFLTVVLADTK.D
	1795	642.8341	1283.6536	1283.6510	2.02	0	73	K.VGPENHVYELK.L
	1798	643.3248	1284.6350	1284.6350	-0.02	0	(67)	K.VGPENHVYELK.L
	1830	702.8458	1403.6770	1403.6780	-0.73	1	94	K.DDAVKEEGLATEK.A
	1887	737.3941	1472.7737	1472.7722	0.99	1	101	K.LELADKVNVEESK.I
	1907	738.3659	1474.7172	1474.7151	1.45	1	80	K.APAAEETTSVKEDK.-
	1960	766.8941	1531.7737	1531.7729	0.51	2	108	K.KDDAVKEEGLATEK.A
	1994	769.3815	1536.7484	1536.7460	1.52	0	94	K.VNLDPEGVFDFSAK.V
Spot 1746
	gi|15233268	Mass:	27458	Score:	1269
	20S	proteasome	alpha-3	subunit	[Arabidopsis	thaliana]
	Query	Observed	Mr(expt)	Mr(calc)	ppm	Miss	Score	Peptide
	1539	465.2687	928.5229	928.5229	-0.09	0	75	K.DGVVLIGEK.K
	1594	501.2797	1000.5449	1000.5440	0.83	0	51	R.EEAVELALK.V
	1602	504.2615	1006.5084	1006.5084	0.02	0	55	R.TTIFSPEGR.L
	1656	529.3167	1056.6188	1056.6179	0.84	1	63	K.DGVVLIGEKK.V
	1675	539.2925	1076.5704	1076.5713	-0.83	0	30	K.LLQTSTSAEK.M
	1746	600.2783	1198.5420	1198.5387	2.74	0	85	K.TMDSTSLTSEK.L
	1817	649.3309	1296.6473	1296.6462	0.81	0	65	K.YHVHSPESLTK.L
	1880	681.8804	1361.7463	1361.7442	1.51	0	110	K.LELAEVYLTPSK.T
	1968	763.9191	1525.8236	1525.8212	1.56	0	116	K.AAAVGANNQAAQSILK.Q
	1975	764.4114	1526.8083	1526.8052	2.02	0	(89)	K.AAAVGANNQAAQSILK.Q
	1976	764.4114	1526.8083	1526.8052	2.04	0	(100)	K.AAAVGANNQAAQSILK.Q
	1977	764.4120	1526.8094	1526.8052	2.75	0	(107)	K.AAAVGANNQAAQSILK.Q
	1999	780.3997	1558.7848	1558.7838	0.63	1	63	K.DDATREEAVELALK.V
	2142	688.0231	2061.0475	2061.0490	-0.76	1	36	K.AAAVGANNQAAQSILKQDYK.D
	2187	1047.5253	2093.0361	2093.0276	4.06	2	55	K.QDYKDDATREEAVELALK.V
	2205	727.6577	2179.9513	2179.9534	-0.99	0	(82)	K.HHGFQLYMSDPSGNYGGWK.A
	2214	1098.9820	2195.9495	2195.9483	0.52	0	85	K.HHGFQLYMSDPSGNYGGWK.A
	2220	550.2429	2196.9426	2196.9323	4.68	0	(22)	K.HHGFQLYMSDPSGNYGGWK.A
	2363	800.0822	2397.2247	2397.2249	-0.10	0	(124)	R.LYQVEYAMEAIGNAGSAIGILSK.D
	2367	1200.1155	2398.2165	2398.2090	3.13	0	(120)	R.LYQVEYAMEAIGNAGSAIGILSK.D
	2375	1207.6161	2413.2177	2413.2199	-0.89	0	137	R.LYQVEYAMEAIGNAGSAIGILSK.D
	2393	1208.1091	2414.2036	2414.2039	-0.12	0	(131)	R.LYQVEYAMEAIGNAGSAIGILSK.D
	2394	1208.1125	2414.2104	2414.2039	2.69	0	(99)	R.LYQVEYAMEAIGNAGSAIGILSK.D
	2443	1272.1438	2542.2730	2542.2724	0.23	1	99	K.TMDSTSLTSEKLELAEVYLTPSK.T
	2451	852.0970	2553.2692	2553.2679	0.50	0	(50)	K.IDDHVACAVAGIMSDANILINTAR.V
	2461	1280.1416	2558.2686	2558.2673	0.52	1	(95)	K.TMDSTSLTSEKLELAEVYLTPSK.T
	2476	857.4281	2569.2626	2569.2628	-0.10	0	68	K.IDDHVACAVAGIMSDANILINTAR.V
	2536	1369.1322	2736.2499	2736.2485	0.51	0	(66)	R.YTFMYQEPMPVEQLVQSLCDTK.Q
	2537	913.0913	2736.2521	2736.2485	1.31	0	(63)	R.YTFMYQEPMPVEQLVQSLCDTK.Q
	2570	1377.1328	2752.2510	2752.2434	2.74	0	(67)	R.YTFMYQEPMPVEQLVQSLCDTK.Q
	2572	1377.6276	2753.2407	2753.2274	4.83	0	75	R.YTFMYQEPMPVEQLVQSLCDTK.Q
Spot 1751
	gi|21553809	Mass:	19108	Score:	676
	unknown	[Arabidopsis	thaliana]
	Query	Observed	Mr(expt)	Mr(calc)	ppm	Miss	Score	Peptide
	1354	433.2558	864.4970	864.4956	1.63	0	48	K.ILELYSK.E
	1809	717.4104	1432.8063	1432.8024	2.68	0	117	R.LIETLSTESILSK.R
	2094	1069.9682	2137.9218	2137.9247	-1.35	0	131	R.SNASVGNGSVEDANTDASEVSK.D
	2095	1069.9699	2137.9253	2137.9247	0.28	0	(121)	R.SNASVGNGSVEDANTDASEVSK.D
	2230	1141.5379	2281.0613	2281.0597	0.67	0	(127)	K.LIEEEAYGVASNAVSSDDDGIK.I
	2235	1142.0296	2282.0447	2282.0437	0.43	0	132	K.LIEEEAYGVASNAVSSDDDGIK.I
	2665	1084.7967	3251.3684	3251.3822	-4.24	1	(47)	R.SNASVGNGSVEDANTDASEVSKDDAGPGSEEEK.S
	2667	1085.1322	3252.3747	3252.3662	2.64	1	107	R.SNASVGNGSVEDANTDASEVSKDDAGPGSEEEK.S
	2834	885.6282	3538.4838	3538.4939	-2.86	2	(32)	R.SNASVGNGSVEDANTDASEVSKDDAGPGSEEEKSEA.-
	2838	1180.8355	3539.4847	3539.4779	1.91	2	(131)	R.SNASVGNGSVEDANTDASEVSKDDAGPGSEEEKSEA.-
	2840	1181.1647	3540.4721	3540.4619	2.89	2	140	R.SNASVGNGSVEDANTDASEVSKDDAGPGSEEEKSEA.-
	gi|15230476	Mass:	21969	Score:	843
	Nascent	polypeptide-associated	complex	subunit	alpha-like	protein	1
	[Arabidopsis	thaliana]
	Query	Observed	Mr(expt)	Mr(calc)	ppm	Miss	Score	Peptide
	1555	522.2903	1042.5661	1042.5659	0.26	0	74	K.APDLSNVISK.G
	1693	579.8366	1157.6586	1157.6591	-0.38	1	67	K.LGMKPITGVSR.V
	1709	392.2253	1173.6539	1173.6540	-0.04	1	(54)	K.LGMKPITGVSR.V
	1811	717.8657	1433.7169	1433.7184	-1.10	0	91	K.DIELVMTQAGVSR.P
	1842	742.8683	1483.7221	1483.7195	1.76	0	96	K.SPASDTYVIFGEAK.I
	1861	753.8735	1505.7324	1505.7283	2.73	0	75	K.AADGDIVSAIMELTT.-
	1876	760.4497	1518.8848	1518.8810	2.53	1	79	K.NILFVISKPDVFK.S
	1884	761.8701	1521.7256	1521.7232	1.53	0	(40)	K.AADGDIVSAIMELTT.-
	2029	961.4808	1920.9470	1920.9429	2.15	0	131	K.IEDLSSQIQSQAAEQFK.A
	2036	961.9714	1921.9283	1921.9269	0.77	0	(121)	K.IEDLSSQIQSQAAEQFK.A
	2037	962.4656	1922.9166	1922.9109	2.98	0	(23)	K.IEDLSSQIQSQAAEQFK.A
	2043	964.5212	1927.0278	1927.0197	4.24	1	86	K.DIELVMTQAGVSRPNAVK.A
	2059	972.5164	1943.0183	1943.0146	1.91	1	(75)	K.DIELVMTQAGVSRPNAVK.A
	2345	1203.0252	2404.0359	2404.0401	-1.78	0	142	K.GESSSAAVVQDDEEVDEEGVEPK.D
Spot 1812
	gi|15218639	Mass:	23583	Score:	1163
	glutathione	S-transferase	11	[Arabidopsis	thaliana]
	Query	Observed	Mr(expt)	Mr(calc)	ppm	Miss	Score	Peptide
	1109	808.4354	807.4282	807.4279	0.29	0	26	K.EPFIFR.N
	1391	461.7896	921.5647	921.5647	0.01	0	67	R.VLIALHEK.N
	1410	468.7689	935.5233	935.5229	0.51	1	36	K.KEPFIFR.N
	1444	501.7827	1001.5509	1001.5506	0.39	0	78	K.GNQLVSLGSK.D
	1467	513.2524	1024.4903	1024.4899	0.34	0	45	K.PLYGMTTDK.T
	1492	515.7705	1029.5264	1029.5243	2.00	0	64	K.VLDVYEHR.L
	1574	360.2296	1077.6669	1077.6658	1.00	1	78	R.RVLIALHEK.N
	1653	562.7665	1123.5185	1123.5186	-0.08	0	62	K.VPAFEDGDFK.L
	1681	572.2994	1142.5843	1142.5833	0.93	0	64	K.VFGHPASTATR.R
	1979	752.3964	1502.7782	1502.7769	0.87	0	94	K.NLDFEFVHIELK.D
	2034	778.8907	1555.7668	1555.7671	-0.18	0	93	R.AITQYIAHFYSDK.G
	2215	1011.0441	2020.0737	2020.0703	1.68	1	(80)	K.LVWEQVLKPLYGMTTDK.T
	2233	1019.0405	2036.0664	2036.0652	0.54	1	83	K.LVWEQVLKPLYGMTTDK.T
	2309	700.3617	2098.0632	2098.0596	1.70	1	86	K.LFDERPHVSAWVADITSR.P
	2381	743.0597	2226.1571	2226.1545	1.17	2	43	K.KLFDERPHVSAWVADITSR.P
	2498	1158.0642	2314.1138	2314.1151	-0.54	0	114	K.DIAGIAMGIEIESHEFDPVGSK.L
	2518	1166.0609	2330.1072	2330.1100	-1.20	0	(77)	K.DIAGIAMGIEIESHEFDPVGSK.L
	2608	828.0999	2481.2780	2481.2764	0.61	2	75	K.LFDERPHVSAWVADITSRPSAK.K
	2660	847.4451	2539.3136	2539.3071	2.57	1	(37)	R.AITQYIAHFYSDKGNQLVSLGSK.D
	2661	847.7695	2540.2866	2540.2911	-1.75	1	56	R.AITQYIAHFYSDKGNQLVSLGSK.D
	2663	847.7728	2540.2965	2540.2911	2.13	1	(41)	R.AITQYIAHFYSDKGNQLVSLGSK.D
Spot 2239
	gi|15236014	Mass:	20123	Score:	447
	Lipase/lipooxygenase,	PLAT/LH2	family	protein	[Arabidopsis	thaliana]
	Query	Observed	Mr(expt)	Mr(calc)	ppm	Miss	Score	Peptide
	1543	440.7235	879.4325	879.4338	-1.50	0	47	K.DGDYIGIK.N
	1612	489.7538	977.4931	977.4930	0.05	0	67	R.GNLDIFSGR.A
	1634	495.7638	989.5130	989.5142	-1.19	0	105	K.AGTDSIISAR.I
	1860	700.3594	1398.7042	1398.7031	0.79	1	81	R.IYDKDGDYIGIK.N
	1964	554.9653	1661.8741	1661.8737	0.26	1	30	R.TGSIWKAGTDSIISAR.I
	2067	1072.9959	2143.9773	2143.9785	-0.57	0	(111)	K.NLQAWAGLMGPDYNYFER.G
	2078	1080.9924	2159.9703	2159.9735	-1.46	0	116	K.NLQAWAGLMGPDYNYFER.G
Spot 2247
	gi|18401345	Mass:	17764	Score:	982
	universal	stress	protein	(USP)	family	protein	[Arabidopsis
	Query	Observed	Mr(expt)	Mr(calc)	ppm	Miss	Score	Peptide
	1105	396.2388	790.4630	790.4623	0.93	0	43	K.TITVVMK.I
	1378	453.7276	905.4405	905.4395	1.11	0	47	K.IYWGDPR.E
	1591	622.3438	1242.6730	1242.6721	0.77	0	108	K.ALSWAIDNVVR.D
	1653	656.3160	1310.6174	1310.6177	-0.23	0	93	R.IGVAVDFSDCSK.K
	1708	686.3911	1370.7676	1370.7670	0.45	1	97	K.KALSWAIDNVVR.D
	1740	720.3638	1438.7130	1438.7126	0.28	1	37	R.IGVAVDFSDCSKK.A
	1762	734.3683	1466.7220	1466.7188	2.18	1	85	R.RIGVAVDFSDCSK.K
	1818	532.6119	1594.8138	1594.8137	0.06	2	49	R.RIGVAVDFSDCSKK.A
	1898	972.5090	1943.0034	1942.9968	3.39	0	(95)	K.ICAAAEQIPLSSLVMGNR.G
	1900	648.9993	1943.9761	1943.9808	-2.44	0	(27)	K.ICAAAEQIPLSSLVMGNR.G
	1912	980.5043	1958.9941	1958.9917	1.19	0	113	K.ICAAAEQIPLSSLVMGNR.G
	1954	981.0218	1960.0291	1960.0265	1.31	1	128	K.YALKPDAETLDIVNTAAR.K
	1962	981.5104	1961.0063	1961.0105	-2.18	1	(80)	K.YALKPDAETLDIVNTAAR.K
	2022	1045.0690	2088.1235	2088.1215	0.99	2	119	K.KYALKPDAETLDIVNTAAR.K
	2253	790.4093	2368.2062	2368.2065	-0.14	0	65	R.MIMGSVSNHVVNNVACPVTVVK.A
	2256	790.7368	2369.1885	2369.1906	-0.88	0	(57)	R.MIMGSVSNHVVNNVACPVTVVK.A
	2258	790.7400	2369.1983	2369.1906	3.26	0	(57)	R.MIMGSVSNHVVNNVACPVTVVK.A
	2275	795.7403	2384.1990	2384.2015	-1.05	0	(57)	R.MIMGSVSNHVVNNVACPVTVVK.A
	2278	795.7434	2384.2084	2384.2015	2.90	0	(45)	R.MIMGSVSNHVVNNVACPVTVVK.A
	2280	796.0725	2385.1957	2385.1855	4.27	0	(53)	R.MIMGSVSNHVVNNVACPVTVVK.A
	2293	801.0737	2400.1992	2400.1964	1.18	0	(61)	R.MIMGSVSNHVVNNVACPVTVVK.A
	2301	801.4015	2401.1827	2401.1804	0.95	0	(45)	R.MIMGSVSNHVVNNVACPVTVVK.A
	2302	801.4017	2401.1834	2401.1804	1.24	0	(56)	R.MIMGSVSNHVVNNVACPVTVVK.A
	2304	801.4037	2401.1893	2401.1804	3.70	0	(42)	R.MIMGSVSNHVVNNVACPVTVVK.A
